# Supplementary material for: Crime in Philadelphia: Bayesian Clustering with Particle Optimization
Source: J Am Stat Assoc. 2023 Jan 18;118(542):818–29. doi: 10.1080/01621459.2022.2156348 (PMC11771475; doi:10.1080/01621459.2022.2156348)
Supplement: Supplemental Material [file UASA_A_2156348_SM8648.zip]

Archive with 6 entries (5 files):
- supplement/
- __MACOSX/._supplement
- supplement/supplement.pdf
- __MACOSX/supplement/._supplement.pdf
- supplement/README
- __MACOSX/supplement/._README
