# Supplementary material for: Crime in Philadelphia: Bayesian Clustering with Particle Optimization
Source: J Am Stat Assoc. 2023 Jan 18;118(542):818–29. doi: 10.1080/01621459.2022.2156348 (PMC11771475; doi:10.1080/01621459.2022.2156348)
Supplement: Supplemental Material [file UASA_A_2156348_SM8648.zip › supplement/README]

This directory contains one file:
  * supplement.pdf

The file supplement.pdf contains:
  * The proof of Proposition 1
  * The description of the heuristic to choose hyper-parameters
  * Additional simulation results for the synthetic evaluation of PartOpt's performance
  * An outline for extensions to the generalized linear model setting
